# Supplementary material for: Phenotypic Plasticity of Leaf Shape along a Temperature Gradient in Acer rubrum
Source: PLoS One. 2009 Oct 29;4(10):e7653. doi: 10.1371/journal.pone.0007653 (PMC2764093; doi:10.1371/journal.pone.0007653)
Supplement: Table S1 — Size and shape data for all leaves used in study (0.02 MB TXT) [file pone.0007653.s001.txt]

Notes: ON = Ontario; RI = Rhode Island; PA = Pennsylvania; SC = South Carolina; FL = Florida; all size and shape variables are defined in Materials and Methods (see also Royer et al., 2005 for further details)
Site of origin	Site of growth	ID	plant	blade area	perimeter	internal peri.	tooth area	# first-order teeth	# second-order teeth
				(cm2)	(cm)	(cm)	(cm2)
ON	RI	38 N	1	17.476	30.603	25.082	0.774	70	3
ON	RI	38 N	2	31.462	41.487	35.64	0.883	75	3
ON	RI	42 M	1	20.491	30.398	24.909	0.956	47	1
ON	RI	42 M	2	40.949	43.269	37.228	1.356	62	6
ON	RI	74 W	1	13.957	31.104	25.685	0.807	60	2
ON	RI	74 W	2	11.378	27.467	22.637	0.693	54	1
ON	RI	72 L	1	10.757	30.721	25.227	0.54	135	10
ON	RI	72 L	2	10.623	26.175	21.161	0.694	59	1
ON	RI	84 L	1	11.66	27.719	22.346	0.516	51
ON	RI	84 L	2	27.234	33.911	29.097	1.192	37
ON	RI	45 V	1	41.206	43.343	39.023	1.351	66	3
ON	RI	45 V	2	29.903	39.763	33.382	1.184	64	3
ON	RI	20 M	1	34.474	42.786	36.652	1.478	59	7
ON	RI	20 M	2	20.886	31.753	28.642	0.448	43
ON	RI	28 H	1	24.74	44.638	35.365	1.551	91	13
ON	RI	28 H	2	54.876	66.971	52.165	2.297	103	9
ON	RI	48 G	1	20.433	31.448	26.665	0.988	60	1
ON	RI	48 G	2	9.07	22.703	18.668	0.483	67	3
ON	RI	86 H	1	24.875	33.595	28.106	1.167	36	1
ON	RI	79 C	1	59.122	61.028	49.836	3.016	58	3
ON	RI	79 C	2	44.337	54.907	44.937	1.963	73	5
ON	RI	84 F	1	9.651	28.019	24.066	0.41	97	3
ON	RI	84 F	2	20.399	31.362	28.716	0.909	47	1
ON	RI	48 R	1	33.818	42.854	36.715	0.923	85
ON	RI	15 J	1	46.657	53.618	45.649	1.956	84	6
ON	RI	15 J	2	22.493	29.354	25.499	1.16	47	2
ON	RI	28 B	1	14.511	26.573	22.695	0.725	42
ON	RI	28 B	2	10.086	25.274	20.97	0.674	61	3
ON	RI	27 J	1	25.802	35.892	32.052	1.375	49
ON	RI	27 J	2	12.027	23.951	21.551	0.625	44
ON	RI	3 H	1	10.704	22.724	19.544	0.437	73	4
ON	RI	3 H	2	16.13	30.776	25.442	0.621	91	10
ON	RI	48 J	1	10.463	20.604	19.211	0.319	39	1
ON	RI	48 J	2	8.456	21.417	18.954	0.265	67	4
ON	RI	30 B	1	22.495	32.898	29.393	0.777	69	7
ON	RI	8 E	1	14.279	32.312	24.253	0.701	81	12
ON	RI	8 E	2	29.979	52.962	41.583	1.157	136	16
ON	RI	3 F	1	17.137	31.834	27.121	0.51	133	1
ON	RI	3 F	2	35.79	40.682	36.417	0.762	84	2
ON	FL	1	1	17.281	23.82	20.74	0.615	37
ON	FL	1	2	13.29	24.49	20.584	0.416	69
ON	FL	1	3	19.468	28.884	25.431	0.577	63
ON	FL	1	4	7.671	15.735	14.675	0.184	38
ON	FL	1	5	23.803	32.852	29.121	0.502	95	2
ON	FL	2	1	33.152	36.828	31.982	1.23	38	2
ON	FL	2	2	40.095	41.257	36.07	1.252	45
ON	FL	2	3	22.883	29.699	26.427	0.703	37	1
ON	FL	2	4	19.811	29.252	23.911	0.906	41	1
ON	FL	2	5	27.396	32.686	28.762	0.911	43	1
ON	FL	3	1	10.99	22.932	21.071	0.32	34
ON	FL	3	2	7.956	22.99	18.574	0.592	49	3
ON	FL	3	3	7.715	21.919	18.022	0.491	40	1
ON	FL	3	4	8.175	20.716	18.309	0.346	24
ON	FL	3	5	13.518	27.756	23.605	0.704	30
ON	FL	4	1	1.621	9.068	8.032	0.055	65
ON	FL	4	2	2.642	9.572	8.296	0.137	25
ON	FL	4	3	5.483	12.822	11.559	0.121	27	1
ON	FL	4	4	2.816	12.448	10.51	0.092	74	2
PA	RI	33 U	1	13.909	28.291	22.056	0.663	89	3
PA	RI	33 U	2	9.525	23.644	18.336	0.535	89	7
PA	RI	30 T	1	25.164	42.323	35.42	1.227	74	6
PA	RI	30 T	2	35.594	52.549	43.411	1.758	92	2
PA	RI	22 Z	1	29.837	35.843	30.386	0.877	45	2
PA	RI	22 Z	2	31.898	43.803	34.215	1.249	74	3
PA	RI	20 X	1	27.5	38.466	33.478	1.203	84	7
PA	RI	20 X	2	35.598	42.253	36.517	1.462	78	5
PA	RI	23 N	1	44.799	57.285	46.564	2.443	72	8
PA	RI	23 N	2	24.526	47.191	38.068	1.418	81	11
PA	RI	78 W	1	19.253	28.563	25.401	0.53	58	4
PA	RI	78 W	2	30.892	41.508	34.035	1.218	98	3
PA	RI	25 ZA	1	18.646	44.884	35.639	1.104	101	10
PA	RI	25 ZA	2	11.728	35.396	25.999	1	80	8
PA	RI	30 ZA	1	41.736	41.143	36.109	1.412	47	3
PA	RI	30 ZA	2	42.703	50.909	42.258	1.83	76	10
PA	RI	87 P	1	33.695	45.859	37.679	1.471	70	7
PA	RI	87 P	2	29.715	48.41	39.502	1.393	95	13
PA	RI	83 Z	1	37.677	53.058	41.428	1.888	95	8
PA	RI	83 Z	2	35.457	64.007	49.894	1.671	113	12
PA	RI	50 P	1	73.764	74.041	65.323	2.402	76	7
PA	RI	50 P	2	17.461	31.043	27.708	0.651	74	8
PA	RI	75 L	1	8.544	21.427	19.025	0.327	59
PA	RI	75 L	2	25.125	36.322	31.358	0.838	70	2
PA	RI	31 M	1	20.956	31.54	28.166	0.507	38
PA	RI	55 S	1	19.969	36.103	29.642	1.042	75	5
PA	RI	55 S	2	81.508	65.518	54.585	3.594	62
PA	RI	41 Z	1	20.448	33.438	27.92	0.891	85	1
PA	RI	41 Z	2	21.455	34.318	28.346	0.948	88	4
PA	RI	77 V	1	23.434	37.709	32.099	1.015	62	4
PA	RI	77 V	2	18.274	34.996	27.184	0.737	68	9
PA	RI	80 T	1	37.348	52.853	42.177	0.991	123	10
PA	RI	63 T	1	13.019	19.475	18.107	0.221	26
PA	RI	47 H	1	19.959	33.082	27.123	1.059	74	6
PA	RI	47 H	2	35.733	42.845	37.762	1.548	65	5
PA	RI	89 E	1	12.506	29.39	23.86	0.66	93	12
PA	RI	89 E	2	24.351	39.166	32.822	0.954	86	3
PA	RI	48 F	1	43.593	57.778	48.189	1.932	96	3
PA	RI	10 L	1	25.635	33.844	29.125	0.984	24
PA	RI	10 L	2	13.916	24.895	21.788	0.664	50	4
PA	RI	76 Q	1	23.266	39.653	32.641	1.275	71	4
PA	RI	76 Q	2	70.317	61.534	54.804	2.35	88	4
PA	RI	27 Q	1	37.878	46.092	38.21	1.856	77	4
PA	RI	27 Q	2	54.969	56.689	46.537	2.393	71	5
PA	RI	28 O	1	23.035	37.964	31.401	0.998	62	5
PA	RI	28 O	2	17.254	35.546	28.265	0.91	53	4
PA	RI	25 G	1	17.138	30.42	27.21	0.628	64	5
PA	RI	25 G	2	15.71	28.155	24.916	0.416	67
PA	RI	50 F	1	27.835	40.985	32.934	1.095	59	3
PA	RI	50 F	2	27.002	37.337	31.302	0.866	63	2
PA	RI	68 B	1	25.67	47.007	38.335	1.906	57	6
PA	RI	68 B	2	34.374	54.267	42.092	2.191	69	9
PA	RI	14 H	1	21.472	36.714	28.726	0.947	66	4
PA	RI	72 F	1	38.199	54.133	45.895	1.217	69	3
PA	RI	72 F	2	38.933	56.047	43.044	2.35	60	6
PA	RI	33 E	1	16.615	27.813	24.333	0.856	22
PA	RI	46 C	1	49.201	55.664	46.262	2.132	79	7
PA	RI	46 C	2	27.651	36.606	32.25	1.239	41	1
PA	RI	25 C	1	30.604	41.953	36.783	1.173	87	5
PA	RI	25 C	2	42.622	46.557	41.697	1.475	63	4
PA	FL	1	1	12.109	19.483	18.284	0.299	22
PA	FL	1	2	18.817	25.093	23.237	0.249	26
PA	FL	1	3	16.564	29.569	24.641	0.911	44	2
PA	FL	2	1	12.838	26.513	22.791	0.668	77	7
PA	FL	2	2	32.621	37.868	33.465	1.394	79	2
PA	FL	2	3	29.819	39.242	31.158	1.697	78	3
PA	FL	2	4	19.81	30.133	26.426	0.768	52	4
PA	FL	2	5	35.319	40.267	35.082	1.326	69	5
PA	FL	3	1	18.15	31.549	27.091	0.513	106	4
PA	FL	3	2	33.733	39.283	38.613	0.087	20
PA	FL	3	3	16.944	32.012	26.58	0.917	57	1
PA	FL	3	4	8.429	18.012	16.527	0.294	33
PA	FL	3	5	16.256	31.49	26.998	0.63	89	5
PA	FL	4	1	27.933	41.315	33.353	1.35	57	7
PA	FL	4	2	16.196	25.34	22.587	0.531	37	5
PA	FL	4	3	33.599	40.44	34.692	0.808	84
PA	FL	4	4	36.329	47.077	41.099	1.291	59	6
PA	FL	4	5	34.474	45.828	38.434	1.328	67	4
PA	FL	5	1	8.521	22.808	19.751	0.415	57
PA	FL	5	2	6.804	19.54	17.347	0.298	36	1
PA	FL	5	3	31.998	36.327	33.334	0.636	44	1
PA	FL	5	4	5.628	18.973	16.312	0.314	53
PA	FL	5	5	10.88	24.852	21.297	0.487	40	2
SC	RI	35 V	1	16.324	24.2	20.467	0.636	42
SC	RI	35 V	2	25.579	29.036	25.808	0.647	44
SC	RI	67 W	1	32.233	30.832	28.53	0.771	44
SC	RI	67 W	2	25.341	31.436	26.679	0.927	64	1
SC	RI	40 W	1	26.911	30.89	27.496	1.256	59	6
SC	RI	40 W	2	22.566	25.169	23.311	0.821	45
SC	RI	23 Z	1	18.305	28.166	23.984	0.894	48	2
SC	RI	23 Z	2	24.922	32.266	28.7	1.033	48	3
SC	RI	55 K	1	6.303	13.917	12.978	0.238	17
SC	RI	55 K	2	11.684	21.157	18.384	0.553	36
SC	RI	31 Y	1	22.977	32.374	27.56	1.054	53	2
SC	RI	31 Y	2	27.836	35.356	30.206	1.275	45	1
SC	RI	11 X	1	11.097	17.141	15.954	0.355	24
SC	RI	11 X	2	8.905	15.779	14.743	0.242	31
SC	RI	3 ZA	1	19.084	26.025	21.173	1.244	38	5
SC	RI	3 ZA	2	14.651	23.332	20.081	0.629	46	2
SC	RI	58 ZB	1	28.128	32.855	29.84	1.028	53
SC	RI	58 ZB	2	14.954	22.279	19.659	0.507	32
SC	RI	79 ZB	1	27.42	30.124	26.72	0.774	44	1
SC	RI	79 ZB	2	29.373	32.164	28.452	0.79	50	3
SC	RI	86 ZB	1	21.678	28.06	25.914	0.74	27
SC	RI	86 ZB	2	20.363	24.112	21.432	0.957	25
SC	RI	88 ZB	1	19.306	23.281	22.112	0.266	29
SC	RI	88 ZB	2	13.088	19.339	17.637	0.346	35
SC	RI	64 M	1	56.294	46.704	41.258	2.105	50	2
SC	RI	64 M	2	45.855	42.2	37.752	1.507	54	2
SC	RI	20 O	1	15.563	21.954	20.404	0.431	47
SC	RI	20 O	2	25.205	27.057	25.019	0.679	58
SC	RI	29 S	1	89.216	62.903	55.857	4.042	48	2
SC	RI	29 S	2	106.772	71.125	63.719	4.411	46	4
SC	RI	3 U	1	16.617	24.049	21.446	0.756	38
SC	RI	3 U	2	20.109	26.664	23.571	0.893	40
SC	RI	42 V	1	15.81	22.781	20.014	0.701	34
SC	RI	42 V	2	10.688	18.107	16.017	0.38	26
SC	RI	86 Y	1	29.417	37.612	32.373	1.535	42	3
SC	RI	86 Y	2	22.091	35.379	28.797	1.286	54	6
SC	RI	51 U	1	21.239	28.438	25.908	1.012	30	1
SC	RI	51 U	2	18.896	25.281	23.116	0.839	22	2
SC	RI	63 S	1	17.048	27.78	23.587	0.986	30	1
SC	RI	63 S	2	9.899	24.962	21.155	0.597	37	2
SC	RI	50 U	1	20.411	23.951	22.248	0.531	43	1
SC	RI	50 U	2	21.512	24.883	23.266	0.522	40
SC	RI	47 G	1	17.889	28.509	25.129	0.783	54	5
SC	RI	47 G	2	30.608	33.292	30.56	0.742	36	5
SC	RI	82 H	1	14.832	25.247	21.707	0.736	44	2
SC	RI	82 H	2	12.754	21.712	19.037	0.607	34	2
SC	RI	80 E	1	16.263	21.657	19.421	0.577	40
SC	RI	80 E	2	11.664	17.261	15.852	0.432	33	1
SC	RI	13 Q	1	28.025	30.47	27.763	1.067	37	3
SC	RI	13 Q	2	28.403	30.886	28.605	0.828	37	5
SC	RI	67 L	1	15.326	26.433	22.66	0.772	36	6
SC	RI	67 L	2	34.622	38.131	33.795	1.173	50	5
SC	RI	86 O	1	26.528	31.105	26.643	1.064	35	2
SC	RI	86 O	2	8.359	16.356	14.675	0.32	32	2
SC	RI	53 B	1	14.875	23.957	21.295	0.287	50	2
SC	RI	53 B	2	12.927	24.186	21.304	0.319	57	1
SC	RI	31 G	1	30.653	36.082	31.122	1.589	50	4
SC	RI	31 G	2	22.998	30.756	27.189	1.054	44	2
SC	RI	36 I	1	26.252	29.177	26.759	0.844	43
SC	RI	36 I	2	22.173	23.823	21.855	0.802	32
SC	RI	69 J	1	18.151	25.709	23.285	0.657	42	4
SC	RI	69 J	2	12.824	20.738	19.399	0.53	32
SC	RI	79 I	1	15.578	23.859	20.899	0.624	53	2
SC	RI	79 I	2	12.28	17.907	15.974	0.474	27
SC	RI	45 D	1	27.47	30.4	27.086	1.467	38	1
SC	RI	45 D	2	17.696	25.268	22.95	0.742	40	2
SC	RI	48 D	1	47.195	39.099	36.975	1.347	28	1
SC	RI	48 D	2	41.643	38.888	35.666	1.768	31
SC	RI	53 E	1	12.08	16.782	16.002	0.382	25
SC	RI	53 E	2	20.764	25.07	23.264	0.67	33
SC	RI	33 F	1	54.684	39.65	35.281	2.462	46
SC	RI	33 F	2	19.915	26.015	22.755	1.049	44	1
SC	RI	63 B	1	17.026	30.495	25.619	1.076	54	5
SC	RI	63 B	2	16.698	29.482	25.226	0.909	55	4
SC	RI	65 D	1	15.34	23.018	19.994	0.832	32
SC	RI	65 D	2	18.138	27.245	22.759	1.003	37
SC	FL	1	1	26.565	29.714	26.537	0.705	67	4
SC	FL	1	2	28.645	28.264	25.839	0.833	49
SC	FL	2	1	17.221	26.955	24.119	0.832	47
SC	FL	2	2	27.605	32.003	29.487	1.015	36
SC	FL	3	1	66.7	58.966	51.346	3.918	40	2
SC	FL	3	2	69.83	59.712	52.458	3.619	45	2
SC	FL	4	1	13.967	23.795	21.224	0.581	46	1
SC	FL	4	2	13.156	23.859	21.31	0.535	47
SC	FL	5	1	13.669	21.172	19.344	0.438	36
SC	FL	5	2	20.951	25.828	23.49	0.579	38
SC	FL	6	1	36.043	34.334	31.683	1.025	35	1
SC	FL	6	2	24.612	28.135	25.498	0.897	30	1
SC	FL	7	1	15.828	25.151	22.834	0.88	31
SC	FL	7	2	23.302	27.945	25.562	1.054	32
SC	FL	8	1	35.523	36.626	30.725	0.944	58
SC	FL	8	2	24.7	31.379	26.007	0.757	59
SC	FL	9	1	12.8	18.902	17.88	0.273	35
SC	FL	9	2	8.593	18.674	15.777	0.354	43
SC	FL	10	1	31.991	34.227	31.727	1.29	35
SC	FL	10	2	43.458	44.298	40.229	2.319	35	1
SC	FL	11	1	20.243	24.361	22.434	0.707	27
SC	FL	11	2	23.838	25.928	24.401	0.602	25
SC	FL	12	1	23.059	29.767	26.476	0.769	63
SC	FL	12	2	30.508	33.07	29.629	1.104	58
SC	FL	13	1	12.098	20.641	19.168	0.415	20
SC	FL	13	2	11.246	22.368	20.127	0.563	23
FL	RI	20 S	1	16.812	24.719	22.151	0.646	36	2
FL	RI	20 S	2	13.889	20.256	18.478	0.315	28
FL	RI	63 Z	1	20.297	23.026	21.064	1.009	26	2
FL	RI	63 Z	2	21.439	24.442	22.238	1.188	29	4
FL	RI	30 N	1	6.972	17.992	15.795	0.374	32	3
FL	RI	30 N	2	10.464	24.252	21.223	0.48	39	1
FL	RI	23 S	1	23.7	28.967	25.951	1.078	34
FL	RI	23 S	2	24.026	27.473	24.001	1.065	34	1
FL	RI	28 ZA	1	19.708	28.141	25.346	0.635	32	4
FL	RI	28 ZA	2	16.99	26.004	22.214	0.601	34
FL	RI	31 ZB	1	27.817	29.12	25.542	1.045	35	1
FL	RI	31 ZB	2	25.911	28.524	24.564	1.043	30
FL	RI	51 ZB	1	28.42	31.401	29.83	0.819	41
FL	RI	51 ZB	2	25.48	29.084	27.046	1.151	34
FL	RI	74 ZA	1	9.826	18.329	16.633	0.367	32
FL	RI	74 ZA	2	23.821	28.957	26.057	0.962	34
FL	RI	75 ZB	1	27.103	33.735	30.707	1.259	32
FL	RI	75 ZB	2	27.833	34.384	31.333	1.14	28
FL	RI	60 S	1	25.517	28.962	25.823	0.904	31	2
FL	RI	60 S	2	46.226	39.398	35.608	1.651	32
FL	RI	16 S	1	18.642	26.32	23.287	0.688	46
FL	RI	16 S	2	18.594	27.435	23.543	0.684	45	2
FL	RI	27 S	1	22.033	30.307	27.35	0.866	44
FL	RI	27 S	2	18.572	28.094	24.818	0.721	48
FL	RI	72 Y	1	20.165	26.565	24.352	0.692	36	1
FL	RI	72 Y	2	23.222	26.921	24.905	0.751	25
FL	RI	28 G	1	44.842	34.213	32.477	0.907	26
FL	RI	28 G	2	46.211	35.413	33.478	0.864	38
FL	RI	57 E	1	7.002	14.244	12.705	0.318	29	3
FL	RI	76 L	1	42.63	40.849	36.725	1.619	48
FL	RI	76 L	2	16.503	22.911	20.814	0.835	29
FL	RI	68 R	1	34.073	31.158	29.064	1.159	31	1
FL	RI	68 R	2	33.202	33.133	30.438	1.078	37	1
FL	RI	26 R	1	32.35	27.426	26.209	0.633	27
FL	RI	26 R	2	16.852	19.637	18.66	0.419	19
FL	RI	48 L	1	14.241	27.935	24.255	0.957	38
FL	RI	48 L	2	10.942	26.252	22.109	1.046	33	3
FL	RI	54 K	1	26.742	26.352	23.901	0.949	27
FL	RI	54 K	2	30.518	30.399	28.33	0.912	31
FL	RI	88 L	1	11.449	19.382	17.823	0.47	29
FL	RI	88 L	2	11.239	21.11	18.815	0.454	32
FL	RI	29 I	1	14.006	20.449	19.214	0.432	32
FL	RI	29 I	2	9.002	15.439	14.251	0.387	28
FL	RI	38 J	1	15.256	21.651	19.61	0.498	31
FL	RI	38 J	2	15.813	25.496	22.207	0.593	48
FL	RI	65 I	1	10.608	18.288	16.825	0.403	27
FL	RI	65 I	2	13.469	21.625	19.446	0.695	34	1
FL	RI	51 F	1	17.272	22.196	20.179	0.571	25
FL	RI	51 F	2	13.979	19.933	18.6	0.403	21
FL	RI	37 F	1	11.26	24.763	21.528	0.724	29	2
FL	RI	37 F	2	13.389	26.98	23.697	0.713	38
FL	RI	46 B	1	37.059	38.197	33.265	1.041	66	2
FL	RI	46 B	2	38.571	40.299	35.352	1.121	64	2
FL	RI	9 F	1	34.315	34.034	29.349	2.478	28	4
FL	RI	9 F	2	31.863	31.572	27.928	1.785	32
FL	RI	16 C	1	26.403	28.253	25.074	1.186	29	3
FL	RI	16 C	2	32.037	30.094	27.675	1.042	34
FL	FL	1	1	36.347	31.04	29.193	1.222	23
FL	FL	1	2	22.082	24.617	23.558	0.552	18
FL	FL	2	1	24.329	26.317	24.929	0.963	24
FL	FL	2	2	14.26	19.159	18.6	0.389	14
FL	FL	3	1	10.322	18.724	17.383	0.512	19
FL	FL	3	2	29.249	31.237	29.353	1.601	14
FL	FL	4	1	30.413	31.547	29.374	1.195	21	1
FL	FL	4	2	23.366	29.463	26.493	1.011	34
FL	FL	5	1	18.526	22.399	20.745	0.826	25
FL	FL	5	2	39.97	43.327	39.096	2.263	38	2
FL	FL	6	1	45.9	38.814	36.182	1.604	31	1
FL	FL	6	2	21.984	26.231	24.673	0.692	25
FL	FL	7	1	38.254	35.555	32.556	1.335	37	1
FL	FL	7	2	29.616	33.761	30.445	1.033	40
FL	FL	8	1	15.592	19.688	18.819	0.529	10
FL	FL	8	2	22.401	25.239	24.234	0.804	11
FL	FL	9	1	38.402	29.552	28.899	0.411	13
FL	FL	9	2	18.07	22.512	21.276	0.487	14
FL	FL	10	1	16.492	23.909	22.131	0.7	30
FL	FL	10	2	15.583	23.884	21.162	1.113	25
FL	FL	11	1	34.558	31.287	29.77	1.488	21
FL	FL	11	2	23.16	24.913	23.543	0.974	15
FL	FL	12	1	34.649	35.125	31.545	1.744	28	1
FL	FL	12	2	11.838	24.174	21.539	0.808	27
FL	FL	13	1	29.612	30.104	27.702	1.756	24
FL	FL	13	2	16.666	20.865	20.121	0.582	11
FL	FL	14	1	34.884	29.581	28.836	0.474	10
FL	FL	14	2	26.412	27.22	26.539	0.514	11
FL	FL	15	1	18.887	20.006	19.176	0.35	13
FL	FL	15	2	20.251	21.217	20.204	0.514	23
